# Supplementary material for: OsMPH1 regulates plant height and improves grain yield in rice
Source: PLoS One. 2017 Jul 14;12(7):e0180825. doi: 10.1371/journal.pone.0180825 (PMC5510837; doi:10.1371/journal.pone.0180825)
Supplement: S1 Table — (XLSX) [file pone.0180825.s005.xlsx]

## Sheet: Sheet1
Primer name	Primer sequenc
attB adaptor-F	GTGGGGACAAGTTTGTACAAAAAAGCAGGCTTC
attB adaptor-R	GTGGGGACCACTTTGTACAAGAAAGCTGGGTC
attB-OsMPH1-F	CAAAAAAGCAGGCTTCATGGGAGGGTTTGAGAGGAGAGGAG
attB-OsMPH1-R	CAAGAAAGCTGGGTCGGACAGCCAAGAAGATGAAATGGTC
OsMPH1-Promoter-F1	GCAGGCATGCAAGCTTTTGAAGTCATTTATGGTTATCA
OsMPH1-Promoter-R	CTCAGATCTACCATGGGAAGAAGAAGAAGGAGAACACC
3301-GUS-F	CCCAGGCTTTACACTTTATGCTTCC
3301-GUS-R	CCAAGAAAATGAAGGAGAAAAACTA
OsMPH1-OX-F	CACTAGGTACCTGCAGATGGGAGGGTTTGAGAGGAGAGGAG
OsMPH1-OX-R	ATCCGTCGACCTGCAGGGACAGCCAAGAAGATGAAATGGTC
1390--cflag-F	TTTTAGCCCTGCCTTCATACG
1390--cflag-R	TGGACTCCTCTTAGAATTCCCG
OsMPH1-RNAi-F	CAAAAAAGCAGGCTTCTCAGTTGATGGGCGTGAAGGGAG
OsMPH1-RNAi-R	CAAGAAAGCTGGGTCGGCCGCAGCGGAGTATGGTGTAA
OSACtin RT-F	GGCTGACGCAGAGGACAT
OSACtin RT-R	AACCTTCGTAGATTGGGACT
OsMPH1-Q-F	CTCATCAATGCCATCAATAG
OsMPH1-Q-R	GCCTGTTCTGTTGTAATC
ACTIN-F2	TTCCAGCCTTCCTTCATA
ACTIN-R2	AACGATGTTGCCATATAGAT
OsMPH1-F	ATGGGAGGGTTTGAGAGGAGAGGAG
OsMPH1-R	GGACAGCCAAGAAGATGAAATGGTC
PGBK-OsMPH1-F	CATGGAGGCCGAATTCATGGGAGGGTTTGAGAGGAGAGGAG
PGBK-OsMPH1-R	GGATCCCCGGGAATTCGGACAGCCAAGAAGATGAAATGGTC
PGBK-(235-768)-F	CATGGAGGCCGAATTCCCTGTCAGCCTCCAGAAGTT
PGBK-(1-234)-R	GGATCCCCGGGAATTCATGATTGCTGTTGCTAGAGC
PGBK-cVP64-F	CATGGAGGCCGAATTCATGGACGCGCTGGACGATTT
PGBK-cVP64-R	GAGCTCGGTACCGCTGCAC
PGBK-cVP64-OsMPH1-F	GCGGTACCGAGCTCTATGGGAGGGTTTGAGAGGAG
PGBK-cEAR-F	CATGGAGGCCGAATTCATGCTCGATCTGGATTTGGA
PGBK-cEAR-R	GAGCTCGGTACCGCTGCACT
PGBK-cEAR-OsMPH1-F	AGCGGTACCGAGCTCATGGGAGGGTTTGAGAGGAG
Seq-pGBK-F	CGACATCATCATCGGAAGAGA
Seq-pGBK-R	AGCAACCTGACCTACAGGAAAGA
PA7-infusion-OsMPH1-F	CGAATTCCTGCAGCCCGGGATGGGAGGGTTTGAGAGGAG
PA7-infusion-OsMPH1-R	CTCACCATACTAGTGGATCCGGACAGCCAAGAAGATGAAA
PA7-F	ACCTCGACCTCAACACAACA
PA7-R	CTCGCCCTTGCTCACCATAC
