# Supplementary material for: OsMPH1 regulates plant height and improves grain yield in rice
Source: PLoS One. 2017 Jul 14;12(7):e0180825. doi: 10.1371/journal.pone.0180825 (PMC5510837; doi:10.1371/journal.pone.0180825)
Supplement: S2 Table — (XLSX) [file pone.0180825.s006.xlsx]

## Sheet: Sheet2
Gene ID	WT_normalize	OsMPH1E_normalize	OsMPH1V_normalize	Function
LOC_Os09g16760	78.3379	37.0233	119.518	ankyrin repeat family protein, putative, expressed
LOC_Os09g27940	23.9612	7.71227	67.895	aspartic proteinase nepenthesin-1 precursor, putative, expressed
LOC_Os09g29940	53.4797	33.0471	90.89	auxin-independent growth promoter protein, putative, expressed
LOC_Os08g37930	12.21	1.68239	37.0035	beta-expansin precursor, putative, expressed
LOC_Os02g35970	34.9779	10.985	74.649	BTBN2 - Bric-a-Brac, Tramtrack, Broad Complex BTB domain with non-phototropic hypocotyl 3 NPH3 and coiled-coil domains, expressed
LOC_Os11g02620	146.399	32.9822	310.021	BTBN21 - Bric-a-Brac, Tramtrack, Broad Complex BTB domain with non-phototropic hypocotyl 3 NPH3 and coiled-coil domains, expressed
LOC_Os12g02540	67.0581	18.7168	152.36	BTBN23 - Bric-a-Brac, Tramtrack, Broad Complex BTB domain with non-phototropic hypocotyl 3 NPH3 and coiled-coil domains, expressed
LOC_Os10g26940	92.633	2.29544	277.139	BURP domain containing protein, expressed
LOC_Os03g16950	81.1092	16.299	171.891	cysteine-rich repeat secretory protein 55 precursor, putative, expressed
LOC_Os04g08828	138.9	89.8259	238.897	cytochrome P450, putative, expressed
LOC_Os06g02019	105.737	55.0946	187.173	cytochrome P450, putative, expressed
LOC_Os06g22919	22.4585	7.70149	49.7433	DEFL9 - Defensin and Defensin-like DEFL family, expressed
LOC_Os04g15920	52.1465	24.1304	83.6684	dehydrogenase, putative, expressed
LOC_Os02g36990	11.7082	3.0276	31.8288	dynein light chain type 1 family protein, putative, expressed
LOC_Os01g04550	172.602	29.3131	334.848	expressed protein
LOC_Os01g41750	194.803	120.719	380.616	expressed protein
LOC_Os01g48620	321.835	200.437	662.053	expressed protein
LOC_Os03g61150	41.6018	19.3754	94.1002	expressed protein
LOC_Os04g10924	81.134	50.9206	215.451	expressed protein
LOC_Os06g35165	35.4679	18.6613	67.0603	expressed protein
LOC_Os10g42030	63.6514	32.7316	104.031	expressed protein
LOC_Os04g39300	67.2478	40.8096	135.022	heavy metal transport/detoxification protein, putative, expressed
LOC_Os01g54050	114.426	74.4001	203.655	histidine-containing phosphotransfer protein, putative, expressed
LOC_Os11g35890	71.6049	41.1093	134.117	leucine rich repeat protein, putative, expressed
LOC_Os03g58940	39.376	20.791	72.1878	LTPL83 - Protease inhibitor/seed storage/LTP family protein precursor, putative, expressed
LOC_Os04g43550	42.3012	20.0984	99.5338	MazG nucleotide pyrophosphohydrolase domain containing protein, expressed
LOC_Os04g09604	93.0892	21.6689	358.686	O-methyltransferase, putative, expressed
LOC_Os06g30370	17.8132	2.9572	44.8555	osMFT1 MFT-Like1 homologous to Mother of FT and TFL1 gene; contains Pfam profile PF01161: Phosphatidylethanolamine-binding protein, expressed
LOC_Os03g27590	81.1531	39.6776	122.841	OsSCP18 - Putative Serine Carboxypeptidase homologue, expressed
LOC_Os04g50700	11.008	3.70742	62.1697	pathogenesis-related Bet v I family protein, putative, expressed
LOC_Os02g46460	34.0846	10.9815	61.3038	peptide transporter PTR2, putative, expressed
LOC_Os07g47750	13.2118	2.01957	27.2013	POEI49 - Pollen Ole e I allergen and extensin family protein precursor, expressed
LOC_Os01g58194	33.2202	16.7842	63.6989	protein disulfide isomerase, putative, expressed
LOC_Os03g31750	36.6526	5.21836	87.2347	pyruvate, phosphate dikinase, chloroplast precursor, putative, expressed
LOC_Os01g03180	57.3471	13.5148	151.578	retrotransposon protein, putative, unclassified, expressed
LOC_Os05g37470	52.3322	30.7013	88.703	transmembrane amino acid transporter protein, putative, expressed
LOC_Os07g02060	7.93368	1.6481	30.0554	WRKY29, expressed
LOC_Os02g42150	131.901	62.0048	206.789	OsWAK14 - OsWAK receptor-like protein kinase, expressed
LOC_Os04g30010	66.5713	28.3769	124.141	OsWAK45 - OsWAK receptor-like protein kinase, expressed
LOC_Os09g29560	47.5044	28.7374	83.0925	OsWAK83 - OsWAK pseudogene, expressed
LOC_Os04g51030	63.6405	37.4254	97.8153	wall-associated kinase 1, putative, expressed
LOC_Os02g14480	81.9752	32.6254	151.104	receptor-like kinase, putative, expressed
LOC_Os06g38830	120.664	70.7408	647.274	receptor-like protein kinase precursor, putative, expressed
LOC_Os05g17604	22.571	7.36613	57.2998	SHR5-receptor-like kinase, putative, expressed
LOC_Os07g35390	69.8338	29.0946	110.255	TKL_IRAK_DUF26-lc.17 - DUF26 kinases have homology to DUF26 containing loci, expressed
LOC_Os01g02780	165.569	69.409	346.477	TAK33, putative, expressed
LOC_Os03g28300	2473.63	1638.34	3796.36	protein kinase domain containing protein, expressed
LOC_Os05g16930	39.8528	3.94173	110.457	protein kinase domain containing protein, expressed
LOC_Os01g14410	53.3126	91.3048	23.6703	early light-induced protein, chloroplast precursor, putative, expressed
LOC_Os01g41240	33.8604	61.763	12.634	hydrolase, alpha/beta fold family domain containing protein, expressed
LOC_Os01g45110	23.8341	91.952	9.19075	anthocyanin 3-O-beta-glucosyltransferase, putative, expressed
LOC_Os02g07110	133.379	200.122	67.9643	OsSAUR6 - Auxin-responsive SAUR gene family member, expressed
LOC_Os03g48060	50.4083	104.668	30.903	class I glutamine amidotransferase, putative, expressed
LOC_Os03g55240	601.663	1046.98	397.436	cytochrome P450, putative, expressed
LOC_Os04g49560	27.2982	48.7296	13.0877	zinc finger family protein, putative, expressed
LOC_Os04g51150	114.951	201.832	62.6532	transposon protein, putative, unclassified, expressed
LOC_Os05g02310	148.578	256.091	53.0813	soluble inorganic pyrophosphatase, putative, expressed
LOC_Os05g04000	65.0417	104.415	24.4678	expressed protein
LOC_Os05g09410	97.8109	231.086	53.9886	histidine-containing phosphotransfer protein 4, putative, expressed
LOC_Os05g09440	88.885	147.966	47.7467	NADP-dependent malic enzyme, chloroplast precursor, putative, expressed
LOC_Os06g12320	141.885	254.394	67.6422	transmembrane amino acid transporter protein, putative, expressed
LOC_Os06g28630	87.9854	225.865	47.6144	expressed protein
LOC_Os07g07080	541.862	1014.59	332.354	regulator of chromosome condensation/beta-lactamase-inhibitor protein II, putative, expressed
LOC_Os07g08150	79.9936	171.643	17.9027	early light-induced protein, chloroplast precursor, putative, expressed
LOC_Os07g08160	101.284	236.633	24.1035	early light-induced protein, chloroplast precursor, putative, expressed
LOC_Os07g08970	1047.1	1742.46	632.761	uncharacterized protein ycf45, putative, expressed
LOC_Os07g09420	72.0784	116.368	37.4849	ATPase, putative, expressed
LOC_Os07g23570	12.9416	40.1696	2.48566	cytochrome P450 72A1, putative, expressed
LOC_Os07g48500	1334.91	2435.89	861.421	stress responsive protein, putative, expressed
LOC_Os07g48980	464.277	920.497	195.673	nicotianamine synthase, putative, expressed
LOC_Os08g33710	476.629	748.399	201.89	ribonuclease T2 family domain containing protein, expressed
LOC_Os08g37432	279.764	601.134	156.591	MATE efflux family protein, putative, expressed
LOC_Os08g41880	37.721	98.4215	13.5566	nucleotide pyrophosphatase/phosphodiesterase, putative, expressed
