# Supplementary material for: OsMPH1 regulates plant height and improves grain yield in rice
Source: PLoS One. 2017 Jul 14;12(7):e0180825. doi: 10.1371/journal.pone.0180825 (PMC5510837; doi:10.1371/journal.pone.0180825)
Supplement: S3 Table — (XLSX) [file pone.0180825.s007.xlsx]

## Sheet: Sheet1
Gene ID	Protein_seq
>AT1G14600	MGRCGRSNDGVIGGVRPYVRSPVPRLRWTPELHRSFVHAVDLLGGQYKATPKLVLKIMDVKGLTISHVKSHLQMYRGSRITLLGKPEESSSPSSRRRRRQDNEEDHLHDNLSVHARNDCLLGFHSFNFREQTSATDNDDDDFLNIMNMERTKTFAGNGESIKFQSHHSLEAENTKNIWKNTWRENEHEEEEELSLSLSLNHPHNHQQRWKSNASSSLSETSEAVSSSSGPFIFRDCFASSKIDLNLNLSFSLLHS*
>AT2G02060	MGKSSGRNGNGSFNGNKFHGVRPYVRSPVPRLRWTPDLHRCFVHAVEILGGQHRATPKLVLKMMDVKGLTISHVKSHLQMYRGGSKLTLEKPEESSSSSIRRRQDSEEDYYLHDNLSLHTRNDCLLGFHSFPLSSHSSFRGGGGGRTKEQQTSESGGYDDDADFLHIKKMNDTTTFLSHHFPKGTEEWREQEHEEEEEDLSLSLSLNHHHWRSNGSSVVSETSEAAVSTCSAPFVSKDCFGSSKIDLNLSISLLGS*
>AT2G40260	MRSSSQNSENSKTCLSNNIKATTKNEEDKDEEDDEEGEEDEEERSGDQSPSSNSYEEESGSHHHDQNKKNGGSVRPYNRSKTPRLRWTPELHICFLQAVERLGGPDRATPKLVLQLMNVKGLSIAHVKSHLQMYRSKKTDEPNEGDQGFSFEHGAGYTYNLSQLPMLQSFDQRPSSSLGYGGGSWTDHRRQIYRSPWRGLTTRENTRTRQTMFSSQPGERYHGVSNSILNDKNKTISFRINSHEGVHDNNGVAGAVPRIHRSFLEGMKTFNKSWGQSLSSNLKSSTATIPQDHIATTLNSYQWENAGVAEGSENVLKRKRLLFSDDCNKSDQDLDLSLSLKVPRTHDNLGECLLEDEVKEHDDHQDIKSLSLSLSSSGSSKLDRTIRKEDQTDHKKRKI…
>LOC_Os02g07170	MGARGRRDRMGSAGGGGGSPPVVVRRYNRSEAPRMRWPEELHRRFVHAVRRLGGCHEATPKRIMQLMGAKGVSISHVKSHLQMYRNSNNSSNVNRRHPVTPQIDWTTTAQQDEQQRRQMSSFSFLATRTVPAAGIGSHSHQRPHRRQALHAGDDDGCELTLSISGGAAEESKDGGSSITDDDDELLIQPPAPNIINDDGSTRHGHRHPFACSTQPLPPAAINLELTISSPCCWLT*
>LOC_Os03g03760	MVGGGRERNGGVRQYNRSKVPRLRWTPDLHHCFVHAIHKLGGQDKATPKRVLQLMGVGGLTISHVKSHLQMYRNMRNDLGMQGIQVQQVDQEHTYGGGVEVWTDMQQCDHDECDVPCCSCHSPKPRKEPLLHLQLKSSGMNIDEPGTRARIAAPNVRSCRDDAAASATETRRRRGGRPEEVDDDANASTSPRISQLQLLRLRGHGIRESDMSPSTSLQCYYVRSQRTTTMPPGAAAAAAGGDGGSQCYAAPRYSSSSKLKFLGFVVTSGPPPPRLPPPAACCCGSDDNIPFQVGTFAPHRVAPPTASCGGGGGGGRAEARPSSSYRSVWFEPAAAAAASNNGVAPDGEHDDGCSLSLSLALDTGCAGAGGSLVSSTTSSSSGSRISLDLSLSTLDS*
>LOC_Os04g47890	MGSGGGGCGRNGAVRQYIRSKVPRLRWTGELHCSFVQAIEFLGGQDKATPKLILQLMGVKGLTISHVKSHLQMYRCSRLGSHGTGRRSEMQPQLQRKHSCGADEQVPREFLCPPLKRTRMGTEATYKGMQGSQGISEMRTTGTQYCIDDYMQAMAMERRIKEEGLRWQRDAAAAAAADGGAAASNLQTVGCSVQESDPFKIIKPEVHHLGPVLKLQCSKVENSGFISSSTGTAARDQPEPPPLEKCSLSLSLGPDPKCMPAIASSPSESSCILSSSSRSFSDCSGNSGCLVAPGVNLELSMSICGS*
>LOC_Os10g39550	MVRRERIEGVRQYNRSKVPRLRWTPDLHHCFVHAIHKLGGQHKATPKRVLQLMGVGGLTISHVKSHLQMYRNMRNDDLGMQGIQQMDDQEQTFAGGMQIWTDMQLQDHHHECNGPYCRCHSSSKHAKGSLLLLHHHHQQQQLQRPNEMETRRAEASTQTGFLRSQGICERDVSSGLPVPAAYYSYYTPMAHGAPPAAADGAGHDDPPRLLGLVVMATTTRRGSREEHKATPPPENGAIRHGRKARRTTAAAEEEERDGDGDELSLSLTLDSGLSCRSSGGAGAYCCSEGSSSNWLISSPSSTTSLVAGGCSRRSTPAMLSSVVSLDLSL*
>LOC_Os11g01480	MGSAGKEEEEEDGGGGAPAAAANNYGSSTTSSTTEEEGSGESRRRTSSSSSVRPYVRSKNPRLRWTPELHLSFVRAVDRLGGQDRATPKLVLQLMNVRGLSIGHVKSHLQMYRSKKIDESGQVIGGESWRSDDHLQMQGGGHGGQAYNLGHLSLPALHHRSITAGSGTIFQSRFGNSWSPWRCHGSYWLPAGHHLLVGSKPYYPPAAEAEAPFRRSSARYVARANTSNHPDFVQGSSSSPDDNIMNHQRPVLKEMICSEGSNHQEGPLNLDLSLDICPRGEKRKRECSWRKQEEDHDHATVAIGADQEAESCATGLSLSLF*
>OsMPH1	MGGFERRGVRQYNRSEVPRMRWTEEMHRQFVEAVECLGGQDEATPKRILQLMGVKGVSISHIKSHLQMYRSGSSNSNHPVSLQKLTSATVNNISKREFVNSEDRCIYASGDRNTASSDKNTYTILRCGRSSMPSIEEIFRNWEQTRGRLLPWNSNVITTEQATTRASRQTTNYSKPLKQLTDCDLTLSIGQLWDDAAGSDADGSSTISEEVAAPSRDEAFVSSADDHFAAAAAKKESNMLTTDLNLDLTISSSWLS*
